# Supplementary material for: Cirrhotic Cardiomyopathy Following Bile Duct Ligation in Rats—A Matter of Time?
Source: Int J Mol Sci. 2023 May 2;24(9):8147. doi: 10.3390/ijms24098147 (PMC10249007; doi:10.3390/ijms24098147)
Supplement: Supplementary file 1 [file ijms-24-08147-s001.zip]

Archive with 5 entries (4 files):
- Supplementary Figures Uhlig IJMS/
- Supplementary Figures Uhlig IJMS/Figure S2 Schematic illustration of the study protocol.pdf
- __MACOSX/Supplementary Figures Uhlig IJMS/._Figure S2 Schematic illustration of the study protocol.pdf
- Supplementary Figures Uhlig IJMS/Figure S1 Cardiac Remodeling Index.pdf
- __MACOSX/Supplementary Figures Uhlig IJMS/._Figure S1 Cardiac Remodeling Index.pdf
